# Supplementary material for: Voltage Imaging in Drosophila Using a Hybrid Chemical-Genetic Rhodamine Voltage Reporter
Source: Front Neurosci. 2021 Nov 16;15:754027. doi: 10.3389/fnins.2021.754027 (PMC8637050; doi:10.3389/fnins.2021.754027)
Supplement: Supplementary file 4 [file Table_4.CSV]

wavelength	sigma
700	92.64685
704	93.84226
708	90.33907
712	90.63843
716	84.01209
720	76.40376
724	70.52244
728	63.31147
732	59.77643
736	54.60187
740	50.29731
744	46.33215
748	43.89608
752	43.19993
756	43.55569
760	44.28087
764	45.75329
768	49.83891
772	53.69235
776	57.84718
780	62.63064
784	65.40756
788	70.21078
792	73.91803
796	75.98817
800	79.25011
804	81.71186
808	84.89677
812	86.94225
816	89.10648
820	88.8109
824	91.06887
828	89.83207
832	92.62976
836	89.89331
840	90.89552
844	91.00397
848	93.10918
852	93.58902
856	92.81759
860	90.79401
864	87.05583
868	80.82939
872	73.72401
876	66.36301
880	57.46898
884	48.9404
888	41.87377
892	34.95391
896	30.6154
900	25.38801
904	21.75531
908	18.80042
912	16.93359
916	15.47686
920	14.11075
924	13.18146
928	12.71138
932	11.98353
936	11.66189
940	11.11137
944	10.35845
948	10.06496
952	9.62683
956	9.28732
960	9.27199
964	9.0278
968	9.20688
972	9.68634
976	9.87191
980	10.2333
984	10.26214
988	10.42209
992	10.41265
996	10.78814
1000	10.94237
1004	11.80455
1008	12.06766
1012	12.87849
1016	13.10392
1020	14.33964
1024	14.9751
1028	15.62698
1032	16.52581
1036	17.48313
1040	17.76091
1044	18.36637
1048	18.38666
1052	17.065
1056	15.80043
1060	15.53781
1064	14.20006
1068	13.13652
1072	11.81449
1076	10.85321
1080	10.03135
1084	9.40135
1088	8.7879
1092	9.09811
1096	8.8756
1100	8.69308
1104	8.87691
1108	9.05267
1112	9.23406
1116	9.19203
1120	8.99786
1124	8.60011
1128	8.06533
1132	7.23703
1136	6.61918
1140	5.93152
1144	4.9858
1148	4.39619
1152	3.60936
1156	2.93246
1160	2.39985
1164	1.81573
1168	1.48649
1172	1.14532
1176	0.95546
1180	0.82655
1184	0.66803
1188	0.53394
1192	0.4808
1196	0.38767
1200	0.36802
1204	0.29575
1208	0.24876
1212	0.22618
1216	0.2505
1220	0.19464
1224	0.17444
1228	0.16641
1232	0.38696
1236	0.19891
1240	0.34867
1244	0.23201
1248	0.13977
1252	0.19549
1256	0.26798
1260	0.06863
1264	0.16833
1268	0.49665
1272	0.22803
1276	0.10496
1280	0.1403
1284	0.10158
1288	0.08258
1292	0.06539
1296	0.1323
1300	0.09232
